# Supplementary material for: Pharmacognostic Study, Diuretic Activity and Acute Oral Toxicity of the Leaves of Xiphidium caeruleum Aubl. Collected in Two Different Phenological Stages
Source: Plants (Basel). 2023 Mar 10;12(6):1268. doi: 10.3390/plants12061268 (PMC10052520; doi:10.3390/plants12061268)
Supplement: Supplementary file 1 [file plants-12-01268-s001.zip]

Archive with 1 entries (1 files):
- plants-2197561-supplementary.pdf
